# Supplementary material for: Risk of antimicrobial-associated organ injury among the older adults: a systematic review and meta-analysis
Source: BMC Geriatr. 2021 Nov 1;21:617. doi: 10.1186/s12877-021-02512-3 (PMC8561875; doi:10.1186/s12877-021-02512-3)
Supplement: Supplementary file 2 — Additional file 2. Risk factors for nephrotoxicity in elderly patients receiving once-daily aminoglycosides. [file 12877_2021_2512_MOESM2_ESM.xlsx]

## Sheet: Sheet1
Endnote record No.	Author	Year	Country	Title	Journal	DOI	Method	study Setting	Data source	Condition treated	Inclusion criteria	Exclusion criteria	Statistical methods	Outcome measurement	Tool used to ascertain outcome	Controlled Confounders	Sample size	Exposure antibiotic	Antibiotic class	No. Exposed	Control	No. controlled	Outcome	Exposed cases	Control cases	Absolute Risk to exposure	Lower AR	Upper AR	Relative Risk	Lower RR	Upper RR	Odds Ratio	Lower OR	Higher OR
	Aggarwal	2018	India	Comparison of nephrotoxicity of Colistin with with polymyxin B administered in currently recommended doses: a prospective study	Annals of Clinical Microbiology and Antimicrobials	10.1186/s12941-018-0262-0	Prospective cohort	Hospital based	Hospital records	Colistin	All adults who received colistin or polymyxin B for more than 72 hrs.	patients on haemodialysis, creatinine clearance <10 ml/min, patient	bivariate logistic regression, student's t-test	At least two-fold increase in serum creatinine/or 50% reduction in creatinine clearance	Laboratory values	age, gender, BMI, APACHE 2, DM, dose	26	colistin	Polymyxin	26	xx	xx	AKI	12	xx	0.462	0.27	0.653
	Morimoto	2017	Japan	Frequency of acute kidney injury caused by tazobactam/piperacillin in patients with pneumonia and chronic kidney disease: A retrospective observational study	Yakugaku Zasshi	Yakugaku Zasshi (2017), 137(9):1129-1136	Retrospective cohort	Hospital based	Hospital records	Pneumonia	adults with pneumonia and treated with pip/taz	non-adult or non-pneumonia or non-pip/taz treatment	Kruskal Wallis H-test, Mann-Whitney U test, paired t-test, Fisher's exact test.	At least 50% increase in serum creatinine from baseline	KDIGO	age, gender, concomitant antibiotics, BMI, BUN, severity of pneumonia	57	Tazobactam/Piperacilin	Penicillin	57	xx	xx	AKI	10	xx	0.175	0.077	0.274
#253	Ong	2016	Singapore	Aminoglycoside-associated acute kidney injury in elderly patients with and without shock	Journal of Antimicrobial Chemotherapy	10.1093/jac/dkw297	Retrospective cohort	Hospital based	Hospital records	Various systemic conditions	Inpatients at least 60 years who received atleast 2 days of amikacin therapy	Patients with eGFR <10 ml/min/1.73 square metres	Student's t test, Wilcoxon rank-sum test	At least 50% increase in serum creatinine from baseline	KDIGO	Not specified	84	Amikacin	Aminoglycoside	84	xx	xx	AKI	13	xx	0.155	0.077	0.232
#253	Ong	2016	Singapore	Aminoglycoside-associated acute kidney injury in elderly patients with and without shock	Journal of Antimicrobial Chemotherapy	10.1093/jac/dkw296	Retrospective cohort	Hospital based	Hospital records	Various systemic conditions	Inpatients at least 60 years who received atleast 2 days of gentamicin therapy	Patients with eGFR <10 ml/min/1.73 square metres	Student's t test, Wilcoxon rank-sum test	At least 50% increase in serum creatinine from baseline	KDIGO	Not specified	194	Gentamicin	Aminoglycoside	194	xx	xx	AKI	34	xx	0.175	0.122	0.229
#234	Pan	2017	China	Vancomycin-associated acute kidney injury: A cross-sectional study from a single centre in China	PLoS ONE	10.1371/journal.pone.0175688	Retrospective cohort	Hospital based	Hospital records	Vancomycin indicated	At least 18 years, and on vancomycin therapy	incomplete medical records, stage 5 kidney disease, on regular dialysis, serum creatinine not adequately monitored, undergone nephrectomy	Chi squared test, Fisher's exact test and logistic regression	Increase of serum creatinine to 1.5 times baseline	KDIGO	sex, age, baseline serum creatinine, reason for vancomycin therapy, ICU admittence, etc	279	Vancomycin	Glycopeptide	279	xx	xx	AKI	53	xx	0.19	0.144	0.236
#233	Pan	2018	China	Vancomycin-induced acute kidney injury in elderly Chinese patients: a single-centre cross-sectional study	British Journal of Clinical Pharmacology	10.1111/bcp.13594	Retrospective cross-sectional	Hospital based	Hospital records	Vancomycin indicated	≥65 years of age; receiving four or more doses of VAN during treatment period	incomplete case information; received a kidney transplant; had stage 5 chronic kidney disease (CKD); receiving regular dialysis; no serum creatinine (SCr) measurements available.	Descriptive, Student's t test, Fisher's exact	At least 50% increase in serum creatinine from baseline	KDIGO	age, baseline serum creatinine, vasopressors, beta-blockers, furosimide, carbapenems, ICU admittance …	647	Vancomycin	Glycopeptide	647	xx	xx	AKI	102	xx	0.158	0.13	0.186
	Sia	2018	Australia	Renal safety of short-term empiric gentamicin therapy in aged patients	Australasian Journal on Ageing	10.1111/ajag.12541	Retrospective cohort	Hospital based	Hospital records	gentamicin indicated	at least 65	missing baseline results, less than 65	nonparametric, descriptive, Wilcoxon rank sum, Fisher's exact test, chi-squared test, logistic regression	At least 50% increase in serum creatinine from baseline	KDIGO	age, gender, indicator for treatment, icu admission	242	gentamicin	Aminoglycoside	242	xx	xx	AKI	36	xx	0.149	0.104	0.194
	Baghaei	2010	Iran	Incidence, clinical and epidemiological risk factors, and outcome of drug-induced hepatitis due to antituberculous agents in new tuberculosis cases	American Journal of Therapeutics	American Journal of Therapeutics (2010), 17:17-22	Prospective cohort	Hospital based	Observed during study	Tuberculosis	adults	alcoholic, hepatitis B, Hepatitis C, symptoms and signs of hepatitis	chi-squared test, fisher exact test, logistic regression		laboratory values	age, sex, concomittant hepatotoxic drugs,	295	Isonizid, rifampicin, pyrazinamide, ethambutol	Antituberculosis drugs	295	xx	xx	DILI	49	xx	0.166	0.124	0.209
	Giri	2016	India	Risk of acute kidney injurywith amikacin versus gentamicin both in combination with metronidazole for surgical prophylaxis	Journal of Clinical and Diagnostic Research	10.7860/JCDR/2016/15621.7099	Prospective cohort	Hospital based	Observed during study	Surgical prophylaxis	adults >18 yrs, surgery patients, normal renal results	paediatric patients, overweight, impaired renal status, immunocompromised patient, pregnancy, nephrotoxic patients, hypersensitivity to gent and amik	Pearson chi-square test, student t-test, paired t-test	At least 50% increase in serum creatinine from baseline	Laboratory values	paediatric, overweight, impaired renal status, immunocompromised, pregnancy	26	amikacin and gentamicin	Aminoglycoside	26	xx	xx	AKI	8	xx	0.308	0.13	0.485
#219	Paterson	1998	Australia	Risk factors for toxicity in elderly patients given aminoglycosides once daily	Journal of general internal medicine	Journal of general internal medicine 1998; 13:735-739	Prospective cohort	Hospital based	Observed during study	Aminoglycoside indicated	At least 70 years, on aminoglycosides, not in ICU, not on haemodialysis	Less than 70 years, or not on aminoglycosides, or in ICU, or on haemodialysis	paired Student's t test, Chi squared	at least 0.5mg/dL increase in serum creatnine from baseline	Laboratory values	age, duration of therapy, allopurinol use,	88	aminoglycosides	Aminoglycoside	88	xx	xx	AKI	13	xx	0.148	0.074	0.222
#652	Raveh	2002	Israel	Risk factors for nephrotoxicity in elderly patients receiving once-daily aminoglycosides	Quarterly Journal of Medicine	Quarterly Journal of Medicine 2002; 95:291-297	Prospective cohort	Hospital based	Observed during study	Aminoglycoside indicated	All elderly inpatients receiving aminoglycoside therapy	Out patients, inpatients on other forms of treatment	Student's t test, Chi squared test, linear regression, logistic regression	At least 50% increase in serum creatinine from baseline	Laboratory values	Not specified	209	aminoglycosides	Aminoglycoside	209	xx	xx	AKI	29	xx	0.139	0.092	0.186
#1149	Gyamlani	2019	USA	Vancomycin-Associated Acute Kidney Injury in a Large Veteran Population	American Journal of Nephrology	10.1159/000496484	Retrospective cohort	Hospital setting	CKD (RCAV) study	Vancomycin indicated	Received vancomycin antibiotics for 48 hrs, first hospitalisation only for those with multiple admissions, serum creatinine measurements for AKI diagnosis,	Not meeting inclusion criteria	Descriptive, logistic regresson	50% increase in serum creatinine from baseline	CKD-EPI equation	age, sex, comorbidities, baseline eGFR, exposure to nephrotoxic medication	22057	Vancomycin	Glycopeptide	22057	xx	xx	AKI	3220	xx	0.146	0.141	0.151
#1115	Baciewicz	2003	USA	Aminoglycoside-Associated Nephrotoxicity in the Elderly	Annals of Pharmacotherapy	Baciewicz, A.M., Sokos, D.R. and Cowan, R.I. (2003). Aminoglycoside-Associated Nephrotoxicity in the Elderly. Annals of Pharmacotherapy, 37:182-6.	Prospective cohort	Hospital setting	Hospital records	Aminoglycoside indicated	Included participants were at least 65 years, and were treated with an aminoglycoside (gentamicin or tobramycin)	Excluded patients were less than 65 years, admitted to the ITU, diagnosed with endocarditis, had febrile neutropaenia, had ascites, on renal dialysis, had less than a day of aminoglycoside therapy or had changed from sigle dose to multiple dose therapy.	Chi squared analysis for the difference in nephrotoxicity between single and multiple dose patients.	aAt least 0.5 mg/dL increase of serum creatinnine for at least 2 days from baseline	Laboratory values	age, sex, nephrotoxic agents, diabetes mellitus, coronary artery disease, hypertension and	86	Gentamicin single	Aminoglycoside	26	Gentamicin double	60	AKI	5	3	0.192	0.041	0.344				4.5	0.99	20.6
#950	Craig	2012	UK	Is prophylactic Gentamicin associated with acute kidney injury in patients undergoing surgery for fractured neck of femur?	International Journal of the Care of the Injured	10.1016/j.injury.2012.08.005	Retrospective cohort	Hospital setting	Hospital records	Surgical prophylaxis	elderly patients, gentamicin with co-amoxclave prophylaxis	None	Fishers' exact test	50% increase in serum creatinine from baseline	Not stated	age, sex, operative procedure	200	Gentamicin	Aminoglycoside	100	Cefuroxime	100	AKI	8	5	0.08	0.027	0.133	1.6	0.54	4.72
#767	Hall	2014	USA	Impact of empiric weight-based vancomycin dosing on nephrotoxicity and mortality in geriatric patients with methicillinresistant Staphylococcus aureus bacteremia	Journal of Clinical Pharmacy and Therapeutics	10.1111/jcpt.12203.	Retrospective cohort	Hospital setting	Hospital records	MRSA bacteraemia	At least 65 years, hospitalised between July 2002 and June 2008, received vancomycin for at least 48 hours, MRSA bacteraemia.	Less than 65 years, vancomycin exposure before index date, MRSA infection within the last 6 months, pregnancy, receipt of dialysis, creatinine clearance of less than 30ml/min	Descriptive, Chi-squared, Fisher's exact tests	50% increase in serum creatinine from baseline	Laboratory values	age, sex, hospital stay,concommitant use of nephrotoxins	92	Vancomycin	Glycopeptide	92	xx	xx	AKI	29	xx	0.315	0.141	0.41
#717	Huang	2018	China	Efficacy of Vancomycin on Gram-Positive Bacterial Infection in Elderly Critical Patients and Risk Factors Associated With Nephrotoxicity	ARCHIVES OF IRANIAN MEDICINE	Arch Iran Med. 2018;21(8):349–355	Retrospective cohort	Hospital setting	Hospital records	Vancomycin indicated	At least 80 years, on vancomycin treatment for at least 72 hours	Haemodialysis patients	Descriptive, Chi-squared, Fisher's exact tests	50% increase in serum creatinine from baseline	AKIN	age, sex, type of infection, co-morbidities, APACH II score	50	Vancomycin	Glycopeptide	50	xx	xx	AKI	12	xx	0.24	0.122	0.358
#495	Karino	2014	Japan	Nephrotoxicity induced by ieracillin-tazobactam in late elderly Japanese patients with nursing and healthcare associated pneumonia	Biological Pharmaceutical Bulletin	Karino, F, et al. (2014). Biol. Pharm. Bull. 37(12) 1971–1976	Prospective cohort	Hospital setting	Hospital records	Healthcare associated pneumonia	Body temperature more than 37C, CRP of more than 1.0mg/dL, clear pneumonia shadow observed upon chest X-ray or computed tomographic image within 2 days prior to commencing treatment	Excluded were cases with serious heart/liver/renal failure, atypical pneumonia, allergies to beta lactam antibiotics or concormitant use of other antibiotics	Paired t-test, Fisher's exact test and McNemar test	At least 100% increase in creatinine clearance 24 hours after antibiotic initiation	Categorical scale of mild, moderate or serious in accordance with Ministry of Health, Lbour and Welfare, Japan.	sex, age, underlying disease	22	Piperacillin-Tazobactam	Penicillin	22	xx	xx	AKI	4	xx	0.182	0.021	0.343
#918	Liu	2015	China	Retrospective Analysis of Vancomycin Nephrotoxicity in Elderly Chinese Patients	Pharmacology	10.1159/000381783	Retrospective cohort	Hospital setting	Hospital records	Vancomycin indicated	At least 60 years, absolute neutrophil count of at least 1000 cells/mm cubed. Received vancomycin for at least 48 hours, baseline serum creatinine of less than 2.0 mg/dl.	Cystic fibrosis patients, patients who received contrast dye within 7 days prior to index date, had acute renal failure	Descriptive, Student's t test, Mann-Whitney U test, Chi-square test	50% increase in serum creatinine from baseline	AKIN	age, sex, weight, comorbidities, concomitant use of ACEI, ARBs, NSAIDs, aminoglycosides, immunosuppressants	124	Vancomycin	Glycopeptide	124	xx	xx	AKI	36	xx	0.29	0.21	0.37
#332	Mizokami	2013	Japan	Pharmacodynamics of vancomycin in elderly patients aged 75 years or older with methicillinresistant Staphylococcus aureus hospital-acquired pneumonia	Clinical Interventions in Aging	Clinical Interventions in Aging 2013:8 1015–1021	Retrospective cohort	Hospital setting	Hospital records	Hospital acquired MRSA pneumonia	At least 75 years old in patients with confirmed MRSA pneumonia	Less than 75 years, or any age but without exposure and intervention of interest	Student's t test, Mann Whitney U test, Chi-square test and Fisher's exact test	50% increase in serum creatinine from baseline	Laboratory values	age, gender, charlson's morbidity index, infection severity	94	Vancomycin	Glycopeptide	94	xx	xx	AKI	12	xx	0.128	0.06	0.195
#278	Noh	2019	South Korea	Completion rate of latent tuberculosis infection treatment in patients aged 65 years and older	Respiratory Medicine	10.1016/j.rmed.2019.09.004	Retrospective cohort	hospital setting	Hospital records	Latent tuberculosis	At least 65 years, diagnosed with LTBI between January 2016 and December 2018	Did not take LTBI treatment, diagnosed with active TB before index date, thransferred to another hospital during treatment period	Descriptive, Student's t test, Mann-Whitney U test, Chi-square test	ALT increase of at least 100% from baseline	Laboratory values	Not specified	77	Antituberculosis drugs	Antituberculosis drugs	77	xx	xx	DILI	22	xx	0.286	0.185	0.387
#1186	Ahmed	2016	UK	The effectiveness and safety of two prophylactic antibiotic regimes in hip-fracture surgery	European Journal of Orthopaedic Surgery & Traumatology	10.1007/s00590-016-1794-7	Retrospective cohort	Hospital setting	Medical records	Surgical prophylaxis	Elderly hip fracture patients who received intravenous antibiotic prophylaxis at induction of anaesthesia	Patients with end stage renal renal failure or renal replacement therapy prior to surgery	Chi squared and logistic regression analysis	At least 1.5 fold increase of creatinine from baseline	AKIN	age, gender, surgeon grade, type of anaesthesia	1500	Gentamicin	Aminoglycoside	756	Cefuroxime	744	AKI	125	63	0.165	0.139	0.192
#1030	Carreno	2013	USA	Comparative Incidence of Nephrotoxicity by Age Group among Adult Patients Receiving Vancomycin	Infectious Diseases and Therapy	10.1007/s40121-013-0022-6	Retrospective cohort	Hospital setting	Medical records	Vancomycin indicated	At least 18 years, received at least 4 doses of vancomycin, has at least one vancomycin trough level measurement during this treatment period	Patients with concurrent AKI, pregnancy, and absolute neutrophil count of <1000 cells/mm cubed.	Descriptive statistics and odds ratio using Chi-squared test	50% increase in serum creatinine OR 50% decrease in urine output from baseline within 48 hrs	AKIN	age, history of AKI, vancomycin dose, concurrent receipt of nephrotoxins, concurrent receipt of vasopressors	88	Vancomycin	Glycopeptide	88	xx	xx	AKI	35	xx	0.276	0.198	0.353
#826	Fraisse	2014	France	Aminoglycosides use in patients over 75 years old	Age and Ageing	10.1093/ageing/afu024	Retrospective cohort	Hospital setting multicentre	Medical records	various conditions	at least 75 years, hospitalised, received aminoglycosides	less than 75 years, not on aminoglycosides	Descriptive, Chi-squared, Fisher's exact tests	At least 25% rise in serum creatinine from baseline	NKF	age, sex, weight, concommitant use of other nephrotic drugs, types of infection	45	Amikacin	Aminoglycoside	45	xx	xx	AKI	5	xx	0.111	0.019	0.203
#826	Fraisse	2014	France	Aminoglycosides use in patients over 75 years old	Age and Ageing	10.1093/ageing/afu023	Retrospective cohort	Hospital setting multicentre	Medical records	various conditions	at least 75 years, hospitalised, received aminoglycosides	less than 75 years, not on aminoglycosides	Descriptive, Chi-squared, Fisher's exact tests	At least 25% rise in serum creatinine from baseline	NKF	age, sex, weight, concommitant use of other nephrotic drugs, types of infection	109	Gentamicin	Aminoglycoside	109	xx	xx	AKI	25	xx	0.229	0.15	0.308
#816	Gandhi	2013	Canada	Calcium-Channel Blocker–Clarithromycin Drug Interactions and Acute Kidney Injury	The Journal of the American Medical Association	10.1001/jama.2013.282426	Retrospective cohort	Population based	5 Canadian databases	Azithromycin indicated	More than 65 years, continuous calcium channel blocker use, co-prescription of azithromycin	65 years or less, more than one antibiotic on index date, received any antibiotics within past 30 days of index date, prescribed one or more non-study calcium channel blockers, previously discharged within two days of index date, prescribed CYP3A4inhibitors within 30 days of index date, end-stage renal disease	Descriptive, logistic regresson	50% increase in serum creatinine from baseline	ICD-10 codes	Age, sex, chronic kidney disease, others	96226	Azithromycin	Macrolide	96226	xx	xx	AKI	420	xx	0.004	0.004	0.005
#816	Gandhi	2013	Canada	Calcium-Channel Blocker–Clarithromycin Drug Interactions and Acute Kidney Injury	The Journal of the American Medical Association	10.1001/jama.2013.282427	Retrospective cohort	Population based	5 Canadian databases	Clarithromycin indicated	More than 65 years, continuous calcium channel blocker use, co-prescription of azithromycin	65 years or less, more than one antibiotic on index date, received any antibiotics within past 30 days of index date, prescribed one or more non-study calcium channel blockers, previously discharged within two days of index date, prescribed CYP3A4inhibitors within 30 days of index date, end-stage renal disease	Descriptive, logistic regresson	50% increase in serum creatinine from baseline	ICD-10 codes	Age, sex, chronic kidney disease, others	94083	Clarithromycin	Macrolide	94083	xx	xx	AKI	208	xx	0.002	0.002	0.002
#421	Li	2015	Canada	Risk of adverse events among older adults following co-prescription of clarithromycin and statins not metabolized by cytochrome P450 3A5	Canadian Medical Association Journal	10.1503/cmaj.150031	Retrospective cohort	Population based	Linked healthcare databases	Azithromycin indicated	At least 66 years, continuously taking study statins, prescribed azithromycin or clarithromycin.	Less than 66 years, prescribed more than one statin or antibiotic, received an antibiotic within past 30 days of index date, prescribed any non-study statins, discharged two days before index date, prescribed potent CYP3A5	Descriptive, standardised mean differences, multivariable logistic regression	Hospital admission due to AKI within 30 days of index date	ICD-10 codes	Age, sex, baseline evidence of CKD, CVD, cancer, diabetes	52518	Azithromycin	Macrolide	52518	xx	xx	AKI	122	xx	0.002	0.002	0.003
#421	Li	2015	Canada	Risk of adverse events among older adults following co-prescription of clarithromycin and statins not metabolized by cytochrome P450 3A4	Canadian Medical Association Journal	10.1503/cmaj.150030	Retrospective cohort	Population based	Linked healthcare databases	Clarithromycin indicated	At least 66 years, continuously taking study statins, prescribed azithromycin or clarithromycin.	Less than 66 years, prescribed more than one statin or antibiotic, received an antibiotic within past 30 days of index date, prescribed any non-study statins, discharged two days before index date, prescribed potent CYP3A4	Descriptive, standardised mean differences, multivariable logistic regression	Hospital admission due to AKI within 30 days of index date	ICD-10 codes	Age, sex, baseline evidence of CKD, CVD, cancer, diabetes	51523	Clarithromycin	Macrolide	51523	xx	xx	AKI	175	xx	0.003	0.003	0.004
	Baik	2020	USA	Association between tendon ruptures and use of fluoroquinolone, and other oral antibiotics: a 10-year retrospective study of 1 million US senior Medicare beneficiaries	BMJ Open access	10.1136/bmjopen-2019-034844	Prospective cohort	Population based	Medicare records	fluoroquinolone indicated	US senior, enrolled in hospital and medical insurance	less than 1 year enrolment, non-senior	Regression analysis	Tendon rupture according ti ICD-9-CM codes	ICD-9 codes	concurrent antibiotics, gender, race, rural residency, income status	685018	fluoroquinolone	quinolone	328654	356364	356364	tendon rupture	12517	10169	0.038	0.037	0.039
#1187	Ahmed	2019	UK	Choice of Empirical Antibiotic Therapy and Adverse Outcomes in Older Adults With Suspected Urinary Tract Infection: Cohort Study	Open Forum Infectious Diseases	10.1093/ofid/ofz039	Retrospective cohort	Primary care	CPRD	UTI	At least 65 years, eligible for data linkage, presented with suspected UTI at primary care	Temporary residents, less than 65 years, had periods of missing data collection.	Odds Ratio for AKI	Hospital admission with AKI within 14 days of UTI antibiotic initiation	ICD-10 codes	age, sex, coronary heart disease, renal disease, liver disease, respiratory disease, type 2 diabetes melitus, heart failure	28800	Cefalexin	Cephalosporin	7200	Nitrofurantoin	21600	AKI									0.55	0.23	1.31
#1187	Ahmed	2019	UK	Choice of Empirical Antibiotic Therapy and Adverse Outcomes in Older Adults With Suspected Urinary Tract Infection: Cohort Study	Open Forum Infectious Diseases	10.1093/ofid/ofz041	Retrospective cohort	Primary care	CPRD	UTI	At least 65 years, eligible for data linkage, presented with suspected UTI at primary care	Temporary residents, less than 65 years, had periods of missing data collection.	Odds Ratio for AKI	Hospital admission with AKI within 14 days of UTI antibiotic initiation	ICD-10 codes	age, sex, coronary heart disease, renal disease, liver disease, respiratory disease, type 2 diabetes melitus, heart failure	21048	Co-amoxiclav	Penicillin	5262	Nitrofurantoin	15786	AKI									0.87	0.4	1.9
#1187	Ahmed	2019	UK	Choice of Empirical Antibiotic Therapy and Adverse Outcomes in Older Adults With Suspected Urinary Tract Infection: Cohort Study	Open Forum Infectious Diseases	10.1093/ofid/ofz040	Retrospective cohort	Primary care	CPRD	UTI	At least 65 years, eligible for data linkage, presented with suspected UTI at primary care	Temporary residents, less than 65 years, had periods of missing data collection.	Odds Ratio for AKI	Hospital admission with AKI within 14 days of UTI antibiotic initiation	ICD-10 codes	age, sex, coronary heart disease, renal disease, liver disease, respiratory disease, type 2 diabetes melitus, heart failure	14868	Ciprofloxacin	Quinolone	3717	Nitrofurantoin	11151	AKI									1.53	0.49	4.79
#1188	Ahmed	2018	UK	Risk of adverse outcomes following urinary tract infection in older people with renal impairment: Retrospective cohort study using linked health record data	Public Library of Science Medicine	10.1371/journal. pmed.1002652	Retrospective cohort	Primary care	CPRD	UTI	At least 65 years, eligible for data linkage, presented with suspected UTI at primary care	Temporary residents, less than 65 years, had periods of missing data collection.	Odds Ratio for AKI	Hospital admission with AKI within 14 days of UTI antibiotic initiation	ICD-10 codes	age, diabetes, dementia, coronary heart disease, stroke, cancer, heart failure, polypharmarcy	29936	Trimethoprim	Trimethoprim	22452	Nitrofurantoin	7484	AKI	356	62	0.016	0.014	0.017				1.9	1.5	2.5
#946	Crellin	2018	UK	Trimethoprim use for urinary tract infection and risk of adverse outcomes in older patients: cohort study	British Medical Journal	10.1136/bmj.k343	Retrospective cohort	Primary care	CPRD	UTI	Participants were eligible for inclusion if they were precribed an antibiotic for UTI, at least 65 years old, one year after their practice reached CPRD quality control standards.	Exclusion was based on whether participants were less than 65 years, date of death, when they left practice, when last data was collected or when they developed end stage renal disease before being eligible for inclusion.	Odds Ratio for AKI	Hospital admission with AKI within 14 days of UTI antibiotic initiation	ICD-10 codes	sex, age, calendar period, chronic comorbidities, baseline renal function, history of renal or urological disease, and use of reninangiotensin system blockers and potassium-sparing diuretics.	55961	Cefalexin	Cephalosporin	38425	Amoxicillin	17536	AKI	xx	xx							1.01	0.74	1.37
#946	Crellin	2018	UK	Trimethoprim use for urinary tract infection and risk of adverse outcomes in older patients: cohort study	British Medical Journal	10.1136/bmj.k344	Retrospective cohort	Primary care	CPRD	UTI	Participants were eligible for inclusion if they were precribed an antibiotic for UTI, at least 65 years old, one year after their practice reached CPRD quality control standards.	Exclusion was based on whether participants were less than 65 years, date of death, when they left practice, when last data was collected or when they developed end stage renal disease before being eligible for inclusion.	Odds Ratio for AKI	Hospital admission with AKI within 14 days of UTI antibiotic initiation	ICD-10 codes	sex, age, calendar period, chronic comorbidities, baseline renal function, history of renal or urological disease, and use of reninangiotensin system blockers and potassium-sparing diuretics.	56736	Nitrofurantoin	Nitrofurantoin	39200	Amoxicillin	17536	AKI	xx	xx							0.89	0.65	1.24
#946	Crellin	2018	UK	Trimethoprim use for urinary tract infection and risk of adverse outcomes in older patients: cohort study	British Medical Journal	10.1136/bmj.k342	Retrospective cohort	Primary care	CPRD	UTI	Participants were eligible for inclusion if they were precribed an antibiotic for UTI, at least 65 years old, one year after their practice reached CPRD quality control standards.	Exclusion was based on whether participants were less than 65 years, date of death, when they left practice, when last data was collected or when they developed end stage renal disease before being eligible for inclusion.	Odds Ratio for AKI	Hospital admission with AKI within 14 days of UTI antibiotic initiation	ICD-10 codes	sex, age, calendar period, chronic comorbidities, baseline renal function, history of renal or urological disease, and use of reninangiotensin system blockers and potassium-sparing diuretics.	33130	Ciprofloxacin	Quinolone	15594	Amoxicillin	17536	AKI	xx	xx							1.48	1.03	2.13
#946	Crellin	2018	UK	Trimethoprim use for urinary tract infection and risk of adverse outcomes in older patients: cohort study	British Medical Journal	10.1136/bmj.k341	Retrospective cohort	Primary care	CPRD	UTI	Participants were eligible for inclusion if they were precribed an antibiotic for UTI, at least 65 years old, one year after their practice reached CPRD quality control standards.	Exclusion was based on whether participants were less than 65 years, date of death, when they left practice, when last data was collected or when they developed end stage renal disease before being eligible for inclusion.	Odds Ratio for AKI	Hospital admission with AKI within 14 days of UTI antibiotic initiation	ICD-10 codes	sex, age, calendar period, chronic comorbidities, baseline renal function, history of renal or urological disease, and use of reninangiotensin system blockers and potassium-sparing diuretics.	153201	Trimethoprim	Trimethoprim	135665	Amoxicillin	17536	AKI	xx	xx							1.72	1.31	2.24
#1059	Bright-Thomas	2016	UK	Drug-related hepatitis in patients treated with standard antituberculosis chemotherapy over a 30-year period	The International Journal of Tuberculosis and Lung Disease	10.5588/ijtld.16.0370	Retrospective cohort	Primary care	Medical records	Tuberculosis	Patients treated for active tuberculosis between 1 January 1981 and 31 December 2010	Patients treated for active tuberculosis outside the 30-year period or treated for latent tuberculosis	Chi squred test and logistic regression	five fold increase of transaminases from baseline	Laboratory values	age, sex, ethnic origin	200	Antituberculosis drugs	Antituberculosis drugs	200	xx	xx	DILI	10	xx	0.05	0.02	0.08

## Sheet: Sheet3
study	Ee	Ne
Baciewicz, 2003	5	26
Ahmed, 2016	125	756
Craig, 2012	8	100
Fraisse1, 2014	25	109
Ong 1, 2016	34	194
Paterson, 1998	13	88
Raveh, 2002	29	209
Fraisse2, 2014	5	45
Ong 2, 2016	13	84

## Sheet: Sheet2
Endnote record No.	Author	Year	Country	Title	Journal	DOI	Method	study Setting	Data source	Condition treated	Inclusion criteria	Exclusion criteria	Statistical methods	Outcome measurement	Tool used to ascertain outcome	Controlled Confounders	Sample size	Exposure antibiotic	Antibiotic class	No. Exposed	Control	No. controlled	Outcome	Exposed cases	Control cases	Absolute Risk to exposure	Lower AR	Upper AR	Relative Risk	Lower RR	Upper RR	Odds Ratio	Lower OR	Higher OR	NOS	Quality
#1186	Ahmed	2016	UK	The effectiveness and safety of two prophylactic antibiotic regimes in hip-fracture surgery	European Journal of Orthopaedic Surgery & Traumatology	10.1007/s00590-016-1794-7	Retrospective cohort	Hospital setting	Medical records	Surgical prophylaxis	Elderly hip fracture patients who received intravenous antibiotic prophylaxis at induction of anaesthesia	Patients with end stage renal renal failure or renal replacement therapy prior to surgery	Chi squared and logistic regression analysis	At least 1.5 fold increase of creatinine from baseline	AKIN	age, gender, surgeon grade, type of anaesthesia	1500	Gentamicin	Aminoglycoside	756	Cefuroxime	744	AKI	125	63	0.165	0.139	0.192							8	Good
#1187	Ahmed	2019	UK	Choice of Empirical Antibiotic Therapy and Adverse Outcomes in Older Adults With Suspected Urinary Tract Infection: Cohort Study	Open Forum Infectious Diseases	10.1093/ofid/ofz039	Retrospective cohort	Primary care	CPRD	UTI	At least 65 years, eligible for data linkage, presented with suspected UTI at primary care	Temporary residents, less than 65 years, had periods of missing data collection.	Odds Ratio for AKI	Hospital admission with AKI within 14 days of UTI antibiotic initiation	ICD-10 codes	age, sex, coronary heart disease, renal disease, liver disease, respiratory disease, type 2 diabetes melitus, heart failure	28800	Cefalexin	Cephalosporin	7200	Nitrofurantoin	21600	AKI									0.55	0.23	1.31	8	Good
#1187	Ahmed	2019	UK	Choice of Empirical Antibiotic Therapy and Adverse Outcomes in Older Adults With Suspected Urinary Tract Infection: Cohort Study	Open Forum Infectious Diseases	10.1093/ofid/ofz041	Retrospective cohort	Primary care	CPRD	UTI	At least 65 years, eligible for data linkage, presented with suspected UTI at primary care	Temporary residents, less than 65 years, had periods of missing data collection.	Odds Ratio for AKI	Hospital admission with AKI within 14 days of UTI antibiotic initiation	ICD-10 codes	age, sex, coronary heart disease, renal disease, liver disease, respiratory disease, type 2 diabetes melitus, heart failure	21048	Co-amoxiclav	Penicillin	5262	Nitrofurantoin	15786	AKI									0.87	0.4	1.9	8	Good
#1187	Ahmed	2019	UK	Choice of Empirical Antibiotic Therapy and Adverse Outcomes in Older Adults With Suspected Urinary Tract Infection: Cohort Study	Open Forum Infectious Diseases	10.1093/ofid/ofz040	Retrospective cohort	Primary care	CPRD	UTI	At least 65 years, eligible for data linkage, presented with suspected UTI at primary care	Temporary residents, less than 65 years, had periods of missing data collection.	Odds Ratio for AKI	Hospital admission with AKI within 14 days of UTI antibiotic initiation	ICD-10 codes	age, sex, coronary heart disease, renal disease, liver disease, respiratory disease, type 2 diabetes melitus, heart failure	14868	Ciprofloxacin	Quinolone	3717	Nitrofurantoin	11151	AKI									1.53	0.49	4.79	8	Good
#1188	Ahmed	2018	UK	Risk of adverse outcomes following urinary tract infection in older people with renal impairment: Retrospective cohort study using linked health record data	Public Library of Science Medicine	10.1371/journal. pmed.1002652	Retrospective cohort	Primary care	CPRD	UTI	At least 65 years, eligible for data linkage, presented with suspected UTI at primary care	Temporary residents, less than 65 years, had periods of missing data collection.	Odds Ratio for AKI	Hospital admission with AKI within 14 days of UTI antibiotic initiation	ICD-10 codes	age, diabetes, dementia, coronary heart disease, stroke, cancer, heart failure, polypharmarcy	29936	Trimethoprim	Trimethoprim	22452	Nitrofurantoin	7484	AKI	356	62							1.9	1.5	2.5	9	Good
#1115	Baciewicz	2003	USA	Aminoglycoside-Associated Nephrotoxicity in the Elderly	Annals of Pharmacotherapy	Baciewicz, A.M., Sokos, D.R. and Cowan, R.I. (2003). Aminoglycoside-Associated Nephrotoxicity in the Elderly. Annals of Pharmacotherapy, 37:182-6.	Prospective cohort	Hospital setting	Hospital records	Aminoglycoside indicated	Included participants were at least 65 years, and were treated with an aminoglycoside (gentamicin or tobramycin)	Excluded patients were less than 65 years, admitted to the ITU, diagnosed with endocarditis, had febrile neutropaenia, had ascites, on renal dialysis, had less than a day of aminoglycoside therapy or had changed from sigle dose to multiple dose therapy.	Chi squared analysis for the difference in nephrotoxicity between single and multiple dose patients.	aAt least 0.5 mg/dL increase of serum creatinnine for at least 2 days from baseline	Laboratory values	age, sex, nephrotoxic agents, diabetes mellitus, coronary artery disease, hypertension and	86	Gentamicin single	Aminoglycoside	26	Gentamicin double	60	AKI	5	3	0.192	0.041	0.344				4.5	0.99	20.6	6
#1059	Bright-Thomas	2016	UK	Drug-related hepatitis in patients treated with standard antituberculosis chemotherapy over a 30-year period	The International Journal of Tuberculosis and Lung Disease	10.5588/ijtld.16.0370	Retrospective cohort	Primary care	Medical records	Tuberculosis	Patients treated for active tuberculosis between 1 January 1981 and 31 December 2010	Patients treated for active tuberculosis outside the 30-year period or treated for latent tuberculosis	Chi squred test and logistic regression	five fold increase of transaminases from baseline	Laboratory values	age, sex, ethnic origin	200	Antituberculosis drugs	Antituberculosis drugs	200	xx	xx	DILI	10	xx	0.05	0.02	0.08							7
#1035	Campbell	2020	multinational	Adverse events in adults with latent tuberculosis infection receiving daily rifampicin or isoniazid: post-hoc safety analysis of two randomised controlled trials	Lancet Infectious Diseases	10.1016/ S1473-3099(19)30575-4	Randomised Controlled Trial	Multicentre healthcare facilities	Trial data	latent tuberculosis	adults with latent TB infection	Adults with active TB	Firth's bias-reduced logistic regression	five fold increase of transaminases from baseline	American Thoracic Society tool	age, BMI, immunosuppression	127	Isonizid	Antituberculosis drugs	127	xx	xx	DILI	7	xx	0.055	0.015	0.095
#1030	Carreno	2013	USA	Comparative Incidence of Nephrotoxicity by Age Group among Adult Patients Receiving Vancomycin	Infectious Diseases and Therapy	10.1007/s40121-013-0022-6	Retrospective cohort	Hospital setting	Medical records	Vancomycin indicated	At least 18 years, received at least 4 doses of vancomycin, has at least one vancomycin trough level measurement during this treatment period	Patients with concurrent AKI, pregnancy, and absolute neutrophil count of <1000 cells/mm cubed.	Descriptive statistics and odds ratio using Chi-squared test	50% increase in serum creatinine OR 50% decrease in urine output from baseline within 48 hrs	AKIN	age, history of AKI, vancomycin dose, concurrent receipt of nephrotoxins, concurrent receipt of vasopressors	88	Vancomycin	Glycopeptide	88	xx	xx	AKI	35	xx	0.276	0.198	0.353							7
#950	Craig	2012	UK	Is prophylactic Gentamicin associated with acute kidney injury in patients undergoing surgery for fractured neck of femur?	International Journal of the Care of the Injured	10.1016/j.injury.2012.08.005	Retrospective cohort	Hospital setting	Hospital records	Surgical prophylaxis	elderly patients, gentamicin with co-amoxclave prophylaxis	None	Fishers' exact test	50% increase in serum creatinine from baseline	Not stated	age, sex, operative procedure	200	Gentamicin	Aminoglycoside	100	Cefuroxime	100	AKI	8	5	0.08	0.027	0.133	1.6	0.54	4.72				8	Good
#946	Crellin	2018	UK	Trimethoprim use for urinary tract infection and risk of adverse outcomes in older patients: cohort study	British Medical Journal	10.1136/bmj.k343	Retrospective cohort	Multicentre Primary care	CPRD	UTI	Participants were eligible for inclusion if they were precribed an antibiotic for UTI, at least 65 years old, one year after their practice reached CPRD quality control standards.	Exclusion was based on whether participants were less than 65 years, date of death, when they left practice, when last data was collected or when they developed end stage renal disease before being eligible for inclusion.	Odds Ratio for AKI	Hospital admission with AKI within 14 days of UTI antibiotic initiation	ICD-10 codes	sex, age, calendar period, chronic comorbidities, baseline renal function, history of renal or urological disease, and use of reninangiotensin system blockers and potassium-sparing diuretics.	55961	Cefalexin	Cephalosporin	38425	Amoxicillin	17536	AKI	xx	xx							1.01	0.74	1.37	9	Good
#946	Crellin	2018	UK	Trimethoprim use for urinary tract infection and risk of adverse outcomes in older patients: cohort study	British Medical Journal	10.1136/bmj.k344	Retrospective cohort	Multicentre Primary care	CPRD	UTI	Participants were eligible for inclusion if they were precribed an antibiotic for UTI, at least 65 years old, one year after their practice reached CPRD quality control standards.	Exclusion was based on whether participants were less than 65 years, date of death, when they left practice, when last data was collected or when they developed end stage renal disease before being eligible for inclusion.	Odds Ratio for AKI	Hospital admission with AKI within 14 days of UTI antibiotic initiation	ICD-10 codes	sex, age, calendar period, chronic comorbidities, baseline renal function, history of renal or urological disease, and use of reninangiotensin system blockers and potassium-sparing diuretics.	56736	Nitrofurantoin	Nitrofurantoin	39200	Amoxicillin	17536	AKI	xx	xx							0.89	0.65	1.24	9	Good
#946	Crellin	2018	UK	Trimethoprim use for urinary tract infection and risk of adverse outcomes in older patients: cohort study	British Medical Journal	10.1136/bmj.k342	Retrospective cohort	Multicentre Primary care	CPRD	UTI	Participants were eligible for inclusion if they were precribed an antibiotic for UTI, at least 65 years old, one year after their practice reached CPRD quality control standards.	Exclusion was based on whether participants were less than 65 years, date of death, when they left practice, when last data was collected or when they developed end stage renal disease before being eligible for inclusion.	Odds Ratio for AKI	Hospital admission with AKI within 14 days of UTI antibiotic initiation	ICD-10 codes	sex, age, calendar period, chronic comorbidities, baseline renal function, history of renal or urological disease, and use of reninangiotensin system blockers and potassium-sparing diuretics.	33130	Ciprofloxacin	Quinolone	15594	Amoxicillin	17536	AKI	xx	xx							1.48	1.03	2.13	9	Good
#946	Crellin	2018	UK	Trimethoprim use for urinary tract infection and risk of adverse outcomes in older patients: cohort study	British Medical Journal	10.1136/bmj.k341	Retrospective cohort	Multicentre Primary care	CPRD	UTI	Participants were eligible for inclusion if they were precribed an antibiotic for UTI, at least 65 years old, one year after their practice reached CPRD quality control standards.	Exclusion was based on whether participants were less than 65 years, date of death, when they left practice, when last data was collected or when they developed end stage renal disease before being eligible for inclusion.	Odds Ratio for AKI	Hospital admission with AKI within 14 days of UTI antibiotic initiation	ICD-10 codes	sex, age, calendar period, chronic comorbidities, baseline renal function, history of renal or urological disease, and use of reninangiotensin system blockers and potassium-sparing diuretics.	153201	Trimethoprim	Trimethoprim	135665	Amoxicillin	17536	AKI	xx	xx							1.72	1.31	2.24	9	Good
#826	Fraisse	2014	France	Aminoglycosides use in patients over 75 years old	Age and Ageing	10.1093/ageing/afu023	Retrospective cohort	Hospital setting multicentre	Medical records	various conditions	at least 75 years, hospitalised, received aminoglycosides	less than 75 years, not on aminoglycosides	Descriptive, Chi-squared, Fisher's exact tests	At least 25% rise in serum creatinine from baseline	NKF	age, sex, weight, concommitant use of other nephrotic drugs, types of infection	109	Gentamicin	Aminoglycoside	109	xx	xx	AKI	25	xx	0.229	0.15	0.308							8	Good
#826	Fraisse	2014	France	Aminoglycosides use in patients over 75 years old	Age and Ageing	10.1093/ageing/afu024	Retrospective cohort	Hospital setting multicentre	Medical records	various conditions	at least 75 years, hospitalised, received aminoglycosides	less than 75 years, not on aminoglycosides	Descriptive, Chi-squared, Fisher's exact tests	At least 25% rise in serum creatinine from baseline	NKF	age, sex, weight, concommitant use of other nephrotic drugs, types of infection	45	Amikacin	Aminoglycoside	45	xx	xx	AKI	5	xx	0.111	0.019	0.203							8	Good
#816	Gandhi	2013	Canada	Calcium-Channel Blocker–Clarithromycin Drug Interactions and Acute Kidney Injury	The Journal of the American Medical Association	10.1001/jama.2013.282426	Retrospective cohort	Population based	5 Canadian databases	Azithromycin indicated	More than 65 years, continuous calcium channel blocker use, co-prescription of azithromycin	65 years or less, more than one antibiotic on index date, received any antibiotics within past 30 days of index date, prescribed one or more non-study calcium channel blockers, previously discharged within two days of index date, prescribed CYP3A4inhibitors within 30 days of index date, end-stage renal disease	Descriptive, logistic regresson	50% increase in serum creatinine from baseline	ICD-10 codes	Age, sex, chronic kidney disease, others	96226	Azithromycin	Macrolide	96226	xx	xx	AKI	420	xx	0.004	0.004	0.005							9	Good
#816	Gandhi	2013	Canada	Calcium-Channel Blocker–Clarithromycin Drug Interactions and Acute Kidney Injury	The Journal of the American Medical Association	10.1001/jama.2013.282427	Retrospective cohort	Population based	5 Canadian databases	Clarithromycin indicated	More than 65 years, continuous calcium channel blocker use, co-prescription of azithromycin	65 years or less, more than one antibiotic on index date, received any antibiotics within past 30 days of index date, prescribed one or more non-study calcium channel blockers, previously discharged within two days of index date, prescribed CYP3A4inhibitors within 30 days of index date, end-stage renal disease	Descriptive, logistic regresson	50% increase in serum creatinine from baseline	ICD-10 codes	Age, sex, chronic kidney disease, others	94083	Clarithromycin	Macrolide	94083	xx	xx	AKI	208	xx	0.002	0.002	0.002							9	Good
#1149	Gyamlani	2019	USA	Vancomycin-Associated Acute Kidney Injury in a Large Veteran Population	American Journal of Nephrology	10.1159/000496484	Retrospective cohort	Hospital setting	CKD (RCAV) study	Vancomycin indicated	Received vancomycin antibiotics for 48 hrs, first hospitalisation only for those with multiple admissions, serum creatinine measurements for AKI diagnosis,	Not meeting inclusion criteria	Descriptive, logistic regresson	50% increase in serum creatinine from baseline	CKD-EPI equation	age, sex, comorbidities, baseline eGFR, exposure to nephrotoxic medication	22057	Vancomycin	Glycopeptide	22057	xx	xx	AKI	3220	xx	0.146	0.141	0.151
#767	Hall	2014	USA	Impact of empiric weight-based vancomycin dosing on nephrotoxicity and mortality in geriatric patients with methicillinresistant Staphylococcus aureus bacteremia	Journal of Clinical Pharmacy and Therapeutics	10.1111/jcpt.12203.	Retrospective cohort	Hospital setting	Hospital records	MRSA bacteraemia	At least 65 years, hospitalised between July 2002 and June 2008, received vancomycin for at least 48 hours, MRSA bacteraemia.	Less than 65 years, vancomycin exposure before index date, MRSA infection within the last 6 months, pregnancy, receipt of dialysis, creatinine clearance of less than 30ml/min	Descriptive, Chi-squared, Fisher's exact tests	50% increase in serum creatinine from baseline	Laboratory values	age, sex, hospital stay,concommitant use of nephrotoxins	92	Vancomycin	Glycopeptide	92	xx	xx	AKI	29	xx	0.315	0.141	0.41							9	Good
#717	Huang	2018	China	Efficacy of Vancomycin on Gram-Positive Bacterial Infection in Elderly Critical Patients and Risk Factors Associated With Nephrotoxicity	ARCHIVES OF IRANIAN MEDICINE	Arch Iran Med. 2018;21(8):349–355	Retrospective cohort	Hospital setting	Hospital records	Vancomycin indicated	At least 80 years, on vancomycin treatment for at least 72 hours	Haemodialysis patients	Descriptive, Chi-squared, Fisher's exact tests	50% increase in serum creatinine from baseline	AKIN	age, sex, type of infection, co-morbidities, APACH II score	50	Vancomycin	Glycopeptide	50	xx	xx	AKI	12	xx	0.24	0.122	0.358							7
#495	Karino	2014	Japan	Nephrotoxicity induced by ieracillin-tazobactam in late elderly Japanese patients with nursing and healthcare associated pneumonia	Biological Pharmaceutical Bulletin	Karino, F, et al. (2014). Biol. Pharm. Bull. 37(12) 1971–1976	Prospective cohort	Hospital setting	Hospital records	Healthcare associated pneumonia	Body temperature more than 37C, CRP of more than 1.0mg/dL, clear pneumonia shadow observed upon chest X-ray or computed tomographic image within 2 days prior to commencing treatment	Excluded were cases with serious heart/liver/renal failure, atypical pneumonia, allergies to beta lactam antibiotics or concormitant use of other antibiotics	Paired t-test, Fisher's exact test and McNemar test	At least 100% increase in creatinine clearance 24 hours after antibiotic initiation	Categorical scale of mild, moderate or serious in accordance with Ministry of Health, Lbour and Welfare, Japan.	sex, age, underlying disease	22	Piperacillin-Tazobactam	Penicillin	22	xx	xx	AKI	4	xx	0.182	0.021	0.343							7
#421	Li	2015	Canada	Risk of adverse events among older adults following co-prescription of clarithromycin and statins not metabolized by cytochrome P450 3A5	Canadian Medical Association Journal	10.1503/cmaj.150031	Retrospective cohort	Population based	Linked healthcare databases	Azithromycin indicated	At least 66 years, continuously taking study statins, prescribed azithromycin or clarithromycin.	Less than 66 years, prescribed more than one statin or antibiotic, received an antibiotic within past 30 days of index date, prescribed any non-study statins, discharged two days before index date, prescribed potent CYP3A5	Descriptive, standardised mean differences, multivariable logistic regression	Hospital admission due to AKI within 30 days of index date	ICD-10 codes	Age, sex, baseline evidence of CKD, CVD, cancer, diabetes	52518	Azithromycin	Macrolide	52518	xx	xx	AKI	122	xx	0.002	0.002	0.003							8	Good
#421	Li	2015	Canada	Risk of adverse events among older adults following co-prescription of clarithromycin and statins not metabolized by cytochrome P450 3A4	Canadian Medical Association Journal	10.1503/cmaj.150030	Retrospective cohort	Population based	Linked healthcare databases	Clarithromycin indicated	At least 66 years, continuously taking study statins, prescribed azithromycin or clarithromycin.	Less than 66 years, prescribed more than one statin or antibiotic, received an antibiotic within past 30 days of index date, prescribed any non-study statins, discharged two days before index date, prescribed potent CYP3A4	Descriptive, standardised mean differences, multivariable logistic regression	Hospital admission due to AKI within 30 days of index date	ICD-10 codes	Age, sex, baseline evidence of CKD, CVD, cancer, diabetes	51523	Clarithromycin	Macrolide	51523	xx	xx	AKI	175	xx	0.003	0.003	0.004							8	Good
#918	Liu	2015	China	Retrospective Analysis of Vancomycin Nephrotoxicity in Elderly Chinese Patients	Pharmacology	10.1159/000381783	Retrospective cohort	Hospital setting	Hospital records	Vancomycin indicated	At least 60 years, absolute neutrophil count of at least 1000 cells/mm cubed. Received vancomycin for at least 48 hours, baseline serum creatinine of less than 2.0 mg/dl.	Cystic fibrosis patients, patients who received contrast dye within 7 days prior to index date, had acute renal failure	Descriptive, Student's t test, Mann-Whitney U test, Chi-square test	50% increase in serum creatinine from baseline	AKIN	age, sex, weight, comorbidities, concomitant use of ACEI, ARBs, NSAIDs, aminoglycosides, immunosuppressants	124	Vancomycin	Glycopeptide	124	xx	xx	AKI	36	xx	0.29	0.21	0.37							7
#332	Mizokami	2013	Japan	Pharmacodynamics of vancomycin in elderly patients aged 75 years or older with methicillinresistant Staphylococcus aureus hospital-acquired pneumonia	Clinical Interventions in Aging	Clinical Interventions in Aging 2013:8 1015–1021	Retrospective cohort	Hospital setting	Hospital records	Hospital acquired MRSA pneumonia	At least 75 years old in patients with confirmed MRSA pneumonia	Less than 75 years, or any age but without exposure and intervention of interest	Student's t test, Mann Whitney U test, Chi-square test and Fisher's exact test	50% increase in serum creatinine from baseline	Laboratory values	Not specified	94	Vancomycin	Glycopeptide	94	xx	xx	AKI	12	xx	0.128	0.06	0.195							7
#278	Noh	2019	South Korea	Completion rate of latent tuberculosis infection treatment in patients aged 65 years and older	Respiratory Medicine	10.1016/j.rmed.2019.09.004	Retrospective cohort	Multicentre	Hospital records	Latent tuberculosis	At least 65 years, diagnosed with LTBI between January 2016 and December 2018	Did not take LTBI treatment, diagnosed with active TB before index date, thransferred to another hospital during treatment period	Descriptive, Student's t test, Mann-Whitney U test, Chi-square test	ALT increase of at least 100% from baseline	Laboratory values	Not specified	77	Antituberculosis drugs	Antituberculosis drugs	77	xx	xx	DILI	22	xx	0.286	0.185	0.387							9	Good
#253	Ong	2016	Singapore	Aminoglycoside-associated acute kidney injury in elderly patients with and without shock	Journal of Antimicrobial Chemotherapy	10.1093/jac/dkw296	Retrospective cohort	Hospital based	Hospital records	Various systemic conditions	Inpatients at least 60 years who received atleast 2 days of gentamicin therapy	Patients with eGFR <10 ml/min/1.73 square metres	Student's t test, Wilcoxon rank-sum test	At least 50% increase in serum creatinine from baseline	KDIGO	Not specified	194	Gentamicin	Aminoglycoside	194	xx	xx	AKI	34	xx	0.175	0.122	0.229							9	Good
#253	Ong	2016	Singapore	Aminoglycoside-associated acute kidney injury in elderly patients with and without shock	Journal of Antimicrobial Chemotherapy	10.1093/jac/dkw297	Retrospective cohort	Hospital based	Hospital records	Various systemic conditions	Inpatients at least 60 years who received atleast 2 days of amikacin therapy	Patients with eGFR <10 ml/min/1.73 square metres	Student's t test, Wilcoxon rank-sum test	At least 50% increase in serum creatinine from baseline	KDIGO	Not specified	84	Amikacin	Aminoglycoside	84	xx	xx	AKI	13	xx	0.155	0.077	0.232							9	Good
#233	Pan	2018	China	Vancomycin-induced acute kidney injury in elderly Chinese patients: a single-centre cross-sectional study	British Journal of Clinical Pharmacology	10.1111/bcp.13594	Retrospective cross-sectional	Hospital based	Hospital records	Vancomycin indicated	≥65 years of age; receiving four or more doses of VAN during treatment period	incomplete case information; received a kidney transplant; had stage 5 chronic kidney disease (CKD); receiving regular dialysis; no serum creatinine (SCr) measurements available.	Descriptive, Student's t test, Fisher's exact	At least 50% increase in serum creatinine from baseline	KDIGO	age, baseline serum creatinine, vasopressors, beta-blockers, furosimide, carbapenems, ICU admittance …	647	Vancomycin	Glycopeptide	647	xx	xx	AKI	102	xx	0.158	0.13	0.186							9	Good
#219	Paterson	1998	Australia	Risk factors for toxicity in elderly patients given aminoglycosides once daily	Journal of general internal medicine	Journal of general internal medicine 1998; 13:735-739	Prospective cohort	Hospital based	Observed during study	Aminoglycoside indicated	At least 70 years, on aminoglycosides, not in ICU, not on haemodialysis	Less than 70 years, or not on aminoglycosides, or in ICU, or on haemodialysis	paired Student's t test, Chi squared	at least 0.5mg/dL increase in serum creatnine from baseline	Laboratory values	age, duration of therapy, allopurinol use,	88	aminoglycosides	Aminoglycoside	88	xx	xx	AKI	13	xx	0.148	0.074	0.222							9	Good
#652	Raveh	2002	Israel	Risk factors for nephrotoxicity in elderly patients receiving once-daily aminoglycosides	Quarterly Journal of Medicine	Quarterly Journal of Medicine 2002; 95:291-297	Prospective cohort	Hospital based	Observed during study	Aminoglycoside indicated	All elderly inpatients receiving aminoglycoside therapy	Out patients, inpatients on other forms of treatment	Student's t test, Chi squared test, linear regression, logistic regression	At least 50% increase in serum creatinine from baseline	Laboratory values	Not specified	209	aminoglycosides	Aminoglycoside	209	xx	xx	AKI	29	xx	0.139	0.092	0.186							6
#234	Pan	2017	China	Vancomycin-associated acute kidney injury: A cross-sectional study from a single centre in China	PLoS ONE	10.1371/journal.pone.0175688	Retrospective cohort	Hospital based	Hospital records	Vancomycin indicated	At least 18 years, and on vancomycin therapy	incomplete medical records, stage 5 kidney disease, on regular dialysis, serum creatinine not adequately monitored, undergone nephrectomy	Chi squared test, Fisher's exact test and logistic regression	Increase of serum creatinine to 1.5 times baseline	KDIGO	sex, age, baseline serum creatinine, reason for vancomycin therapy, ICU admittence, etc	279	Vancomycin	Glycopeptide	279	xx	xx	AKI	53	xx	0.19	0.144	0.236							9	Good
